# Supplementary material for: Molecular Characterization of Heat-Induced HSP11.0 and Master-Regulator HSF from Cotesia chilonis and Their Consistent Response to Heat Stress
Source: Insects. 2021 Apr 4;12(4):322. doi: 10.3390/insects12040322 (PMC8066536; doi:10.3390/insects12040322)
Supplement: Supplementary file 1 [file insects-12-00322-s001.zip]

Archive with 5 entries (4 files):
- supplementary files/
- supplementary files/Fig. S1.png
- supplementary files/Table S1..docx
- supplementary files.zip
- supplementary files/Fig. S2.png
